# Supplementary material for: Characterization of Atrasentan Metabolic Pathway in Human Liver Microsomes Using Feature-Based Molecular Networking
Source: Pharmaceutics. 2026 Jun 13;18(6):731. doi: 10.3390/pharmaceutics18060731 (PMC13306606; doi:10.3390/pharmaceutics18060731)
Supplement: Supplementary file 1 [file pharmaceutics-18-00731-s001.zip]

Archive with 1 entries (1 files):
- pharmaceutics-4327294-supplementary.pdf
